# Supplementary material for: Phenotypic and Genomic Difference among Four Botryosphaeria Pathogens in Chinese Hickory Trunk Canker
Source: J Fungi (Basel). 2023 Feb 4;9(2):204. doi: 10.3390/jof9020204 (PMC9963396; doi:10.3390/jof9020204)
Supplement: Supplementary file 1 [file jof-09-00204-s001.zip › Supplementary Table S1.xlsx]

## Sheet: PM3B
Supplementary Table S1 Metabolic profiling of four Botryosphaeria species on Biolog PM plates
‘+’ and ‘-’ represent the corresponding substrate was metabolized and not metabolized by each Botryosphaeria species examined using the Biolog PM plates.
PM3 MicroPlate™ Nitrogen Sources								PM5 MicroPlate™ Nutrient Supplements (Biosynthetic Pathways)								PM9 MicroPlate™ Osmolytes								PM10 MicroPlate™ pH
Well	Substrate	Species						Well	Substrate	Species						Well	Substrate	Species						Well	Substrate	Species
		B. dothidea (BDLA16–7)	B. fabicerciana ( BFLG18–2)	B. qingyuanensis (BQTK16–30)	B. corticis (BCTK16–35)					B. dothidea (BDLA16–7)	B. fabicerciana ( BFLG18–2)	B. qingyuanensis (BQTK16–30)	B. corticis (BCTK16–35)					B. dothidea (BDLA16–7)	B. fabicerciana ( BFLG18–2)	B. qingyuanensis (BQTK16–30)	B. corticis (BCTK16–35)					B. dothidea (BDLA16–7)	B. fabicerciana ( BFLG18–2)	B. qingyuanensis (BQTK16–30)	B. corticis (BCTK16–35)
A1	Negative Control	-	-	-	-			A1	Negative Control	-	-	-	-			A1	NaCl 1%	+	+	+	+			A1	pH 3.5	+	+	+	+
A2	Ammonia	+	+	+	+			A2	Positive Control	+	+	+	+			A2	NaCl 2%	+	+	+	+			A2	pH 4	+	+	+	+
A3	Nitrite	+	+	+	+			A3	L-Alanine	+	+	+	+			A3	NaCl 3%	+	+	+	+			A3	pH 4.5	+	+	+	+
A4	Nitrate	+	+	+	+			A4	L-Arginine	+	+	+	+			A4	NaCl 4%	+	+	+	+			A4	pH 5	+	+	+	+
A5	Urea	+	+	+	+			A5	L-Asparagine	+	+	+	+			A5	NaCl 5%	+	+	+	+			A5	pH 5.5	+	+	+	+
A6	Biuret	+	+	+	+			A6	L-Aspartic Acid	+	+	+	+			A6	NaCl 5.5%	-	+	+	+			A6	pH 6	+	+	+	+
A7	L-Alanine	+	+	+	+			A7	L-Cysteine	+	+	+	+			A7	NaCl 6%	+	+	+	+			A7	pH 7	+	+	+	+
A8	L-Arginine	+	+	+	+			A8	L-Glutamic Acid	+	+	+	+			A8	NaCl 6.5%	+	+	+	+			A8	pH 8	+	+	+	+
A9	L-Asparagine	+	+	+	+			A9	Adenosine -3',5'-cyclicmonophosphate	+	+	+	+			A9	NaCl 7%	+	+	+	+			A9	pH 8.5	+	+	+	+
A10	L-Aspartic Acid	+	+	+	+			A10	Adenine	+	+	+	+			A10	NaCl 8%	+	+	+	+			A10	pH 9	+	+	+	+
A11	L-Cysteine	+	+	+	+			A11	Adenosine	+	+	+	+			A11	NaCl 9%	+	+	+	+			A11	pH 9.5	+	+	+	+
A12	L-Glutamic Acid	+	+	+	+			A12	2’-Deoxy Adenosine	+	+	+	+			A12	NaCl 10%	+	+	+	+			A12	pH 10	+	+	+	+
B1	L-Glutamine	+	+	+	+			B1	L-Glutamine	+	+	+	+			B1	NaCl 6%	+	+	+	+			B1	pH 4.5	+	+	+	+
B2	Glycine	+	+	+	+			B2	Glycine	+	+	+	+			B2	NaCl 6% + Betaine	+	+	+	+			B2	pH 4.5 + L-Alanine	+	+	+	+
B3	L-Histidine	+	+	+	-			B3	L-Histidine	+	+	+	+			B3	NaCl 6% + N-N Dimethylglycine	-	+	+	+			B3	pH 4.5 + L-Arginine	+	+	+	+
B4	L-Isoleucine	+	+	+	+			B4	L-Isoleucine	+	+	+	+			B4	NaCl 6% + Sarcosine	+	+	+	+			B4	pH 4.5 + L-Asparagine	+	+	+	+
B5	L-Leucine	+	+	+	+			B5	L-Leucine	+	+	+	+			B5	NaCl 6% + Dimethyl sulphonyl propionate	+	+	+	+			B5	pH 4.5 + L-Aspartic Acid	+	+	+	+
B6	L-Lysine	+	+	+	+			B6	L-Lysine	+	+	-	+			B6	NaCl 6% + MOPS	+	+	+	+			B6	pH 4.5 + L-Glutamic Acid	+	+	+	+
B7	L-Methionine	+	+	+	+			B7	L-Methionine	+	+	+	+			B7	NaCl 6% + Ectoine	+	+	+	+			B7	pH 4.5 + L-Glutamine	+	+	+	+
B8	L-Phenylalanine	+	+	+	+			B8	L-Phenylalanine	+	+	+	+			B8	NaCl 6% + Choline	+	+	+	+			B8	pH 4.5 + Glycine	+	+	+	+
B9	L-Proline	+	+	+	+			B9	Guanosine -3',5'-cyclicmonophosphate	+	+	+	+			B9	NaCl 6 % + Phosphoryl choline	+	+	+	+			B9	pH 4.5 + L-Histidine	+	+	+	+
B10	L-Serine	+	+	+	+			B10	Guanine	+	+	+	+			B10	NaCl 6% + Creatine	+	+	+	+			B10	pH 4.5 + L-Isoleucine	+	+	+	+
B11	L-Threonine	+	+	+	+			B11	Guanosine	+	+	+	+			B11	NaCl 6% + Creatinine	+	+	+	+			B11	pH 4.5 + L-Leucine	+	+	+	+
B12	L-Tryptophan	+	+	+	+			B12	2'-Deoxy Guanosine	+	+	+	+			B12	NaCl 6% + L- Carnitine	+	+	+	+			B12	pH 4.5 + L-Lysine	+	+	+	+
C1	L-Tyrosine	+	+	+	+			C1	L-Proline	+	+	+	+			C1	NaCl 6% + KCl	+	+	+	+			C1	pH 4.5 + L-Methionine	+	+	+	+
C2	L-Valine	+	+	+	+			C2	L-Serine	+	+	+	+			C2	NaCl 6% + L-proline	+	+	+	+			C2	pH 4.5 + L-Phenylalanine	+	+	+	+
C3	D-Alanine	+	-	-	-			C3	L-Threonine	+	+	+	+			C3	NaCl 6% + N-Acethyl L-glutamine	+	+	+	+			C3	pH 4.5 + L-Proline	+	+	+	+
C4	D-Asparagine	+	+	+	-			C4	L-Tryptophan	+	+	+	+			C4	NaC1 6% +β-Glutamicacid	+	+	+	+			C4	pH 4.5 + L-Serine	+	+	+	+
C5	D-Aspartic Acid	+	+	+	+			C5	L-Tyrosine	+	+	+	+			C5	NaC1 6% + γ-Amino-n-butyric acid	+	+	+	+			C5	pH 4.5 + L-Threonine	+	+	+	+
C6	D-Glutamic Acid	+	-	-	-			C6	L-Valine	+	+	+	+			C6	NaC1 6% +Glutathione	+	+	+	+			C6	pH 4.5 + L-Tryptophan	+	+	+	+
C7	D-Lysine	+	-	-	-			C7	L-isoleucine + L-Valine	+	+	+	+			C7	NaCl 6% + Glycerol	+	+	+	+			C7	pH 4.5 + L-Tyrosine	+	+	+	+
C8	D-Serine	-	-	-	+			C8	trans-4-Hydroxy L-Proline	+	+	+	+			C8	NaC1 6% + Trehalose	+	+	+	+			C8	pH 4.5 + L-Valine	+	+	+	+
C9	D-Valine	-	-	+	-			C9	(5)4-Amino-Imidazole-4(5)-Carboxamide	+	+	+	+			C9	NaC1 6% +Trimethylamine-N-oxide	+	+	+	+			C9	pH 4.5 + Hydroxy_x005f_x0002_L-Proline	+	+	+	+
C10	L-Citrulline	+	+	+	+			C10	Hypoxanthine	+	+	+	+			C10	NaC1 6% +Trimethylamine	+	+	+	+			C10	pH 4.5 + L-Ornithine	+	+	+	+
C11	L-Homoserine	+	+	+	+			C11	Inosine	+	+	+	+			C11	NaCl 6% + Octopine	+	+	+	+			C11	pH 4.5 + L-Homoarginine	+	+	+	+
C12	L-Ornithine	+	+	+	+			C12	2'-Deoxy Inosine	+	+	+	+			C12	NaC1 6% + Trigonelline	+	+	+	+			C12	pH 4.5 + L-Homoserine	+	+	+	+
D1	N-Acetyl-D,L-Glutamic Acid	+	+	+	+			D1	L-Ornithine	+	+	+	+			D1	Potassium chloride 3%	+	+	+	+			D1	pH 4.5 + Anthranilic acid	+	-	-	-
D2	N-Phthaloyl-L-Glutamic Acid	+	-	+	+			D2	L-Citrulline	+	+	+	+			D2	Potassium chloride 4%	+	+	+	+			D2	pH 4.5 + L-Norleucine	+	+	+	+
D3	L-Pyroglutamic Acid	+	+	+	+			D3	Chorismic Acid	+	+	+	+			D3	Potassium chloride 5%	+	+	+	+			D3	pH 4.5 + L-Norvaline	+	+	+	+
D4	Hydroxylamine	+	+	-	-			D4	(-)Shikimic Acid	+	+	+	+			D4	Potassium chloride 6%	+	+	+	+			D4	pH 4.5 + α- Amino-Nbutyric acid	+	+	+	+
D5	Methylamine	+	+	+	-			D5	L-Homoserine Lactone	+	+	+	+			D5	Sodium sulfate 2%	+	+	+	+			D5	pH 4.5 + p-Aminobenzoate	+	+	+	+
D6	N-Amylamine	+	+	+	+			D6	D-Alanine	+	+	+	+			D6	Sodium sulfate 3%	+	+	+	+			D6	pH 4.5 + L-Cysteic acid	+	+	+	+
D7	N-Butylamine	+	+	+	+			D7	D-Aspartic Acid	+	+	+	+			D7	Sodium sulfate 4%	+	+	+	+			D7	pH 4.5 + D-Lysine	+	+	+	+
D8	Ethylamine	+	+	+	+			D8	D-Glutamic Acid	+	+	+	+			D8	Sodium sulfate 5%	+	+	+	+			D8	pH 4.5 + 5-Hydroxy Lysine	+	+	+	+
D9	Ethanolamine	+	+	+	+			D9	D,L-α,ε-Diamino-pimelic Acid	+	+	+	+			D9	Ethylene glycol 5%	+	+	+	+			D9	pH 4.5 + 5-Hydroxy Tryptophan	+	+	+	+
D10	Ethylenediamine	+	+	+	+			D10	Cytosine	+	+	+	+			D10	Ethylene glycol 10%	+	+	+	+			D10	pH 4.5 + D,L-Diaminopimelic acid	+	+	+	+
D11	Putrescine	+	+	+	+			D11	Cytidine	+	+	+	+			D11	Ethylene glycol 15%	+	+	+	+			D11	pH 4.5 + Trimethylamine-N-oxide	+	+	+	+
D12	Agmatine	+	+	+	+			D12	2'-Deoxy Cytidine	+	+	+	+			D12	Ethylene glycol 20%	+	+	+	+			D12	pH 4.5 + Urea	+	+	+	+
E1	Histamine	+	+	+	+			E1	Putrescine	+	+	+	+			E1	Sodium formate 1%	+	+	+	+			E1	pH 9.5	+	+	+	+
E2	β-Phenylethyl-amine	+	+	+	+			E2	Spermidine	+	+	+	+			E2	Sodium formate 2%	+	+	+	+			E2	pH 9.5 + L-Alanine	+	+	+	+
E3	Tyramine	+	+	+	+			E3	Spermine	+	+	+	+			E3	Sodium formate 3%	+	+	+	+			E3	pH 9.5 + L-Arginine	+	+	+	+
E4	Acetamide	+	-	-	-			E4	Pyridoxine	+	+	+	+			E4	Sodium formate 4%	+	+	+	+			E4	pH 9.5 + L-Asparagine	+	+	+	+
E5	Formamide	+	-	+	+			E5	Pyridoxal	+	+	+	+			E5	Sodium formate 5%	+	+	+	+			E5	pH 9.5 + L-Aspartic Acid	+	-	+	-
E6	Glucuronamide	+	+	+	-			E6	Pyridoxamine	+	+	+	+			E6	Sodium formate 6%	+	+	+	+			E6	pH 9.5 + L-Glutamic Acid	+	-	+	-
E7	D,L-Lactamide	+	+	+	+			E7	β-Alanine	+	+	+	+			E7	Urea 2%	+	+	+	+			E7	pH 9.5 + L-Glutamine	-	-	+	-
E8	D-Glucosamine	+	+	+	+			E8	D-Pantothenic Acid	+	+	+	+			E8	Urea 3%	+	+	+	+			E8	pH 9.5 + Glycine	-	+	+	+
E9	D-Galactosamine	-	+	+	+			E9	Orotic Acid	+	+	+	+			E9	Urea 4%	+	+	+	+			E9	pH 9.5 + L-Histidine	+	-	+	-
E10	D-Mannosamine	+	+	+	+			E10	Uracil	+	+	+	+			E10	Urea 5%	+	+	+	+			E10	pH 9.5 + L-Isoleucine	+	-	-	-
E11	N-Acetyl-D-Glucosamine	+	+	+	+			E11	Uridine	+	+	+	+			E11	Urea 6%	-	-	-	-			E11	pH 9.5 + L-Leucine	-	-	+	-
E12	N-Acetyl-D-Galactosamine	+	+	+	+			E12	2'-Deoxy Uridine	+	+	+	+			E12	Urea 7%	-	-	-	-			E12	pH 9.5 + L-Lysine	+	-	+	-
F1	N-Acetyl-D-Mannosamine	+	+	-	-			F1	Quinolinic Acid	+	+	+	+			F1	Sodium Lactate 1%	+	+	+	+			F1	pH 9.5 + L-Methionine	+	-	-	-
F2	Adenine	+	+	+	+			F2	Nicotinic Acid	+	+	+	+			F2	Sodium Lactate 2%	+	+	+	+			F2	pH 9.5 + L-Phenylalanine	-	-	-	-
F3	Adenosine	+	+	+	+			F3	Nicotinamide	+	+	+	+			F3	Sodium Lactate 3%	+	+	+	+			F3	pH 9.5 + L-Proline	+	-	+	-
F4	Cytidine	+	+	+	+			F4	β-Nicotinamide Adenine Dinucleotide	+	+	+	+			F4	Sodium Lactate 4%	+	+	+	+			F4	pH 9.5 + L-Serine	+	-	+	-
F5	Cytosine	+	+	+	+			F5	δ-Amino -Levulinic Acid	+	+	+	+			F5	Sodium Lactate 5%	+	+	+	+			F5	pH 9.5 + L-Threonine	-	-	-	-
F6	Guanine	+	+	+	+			F6	Hematin	+	+	+	+			F6	Sodium Lactate 6%	+	+	+	+			F6	pH 9.5 + L-Tryptophan	-	-	-	-
F7	Guanosine	+	+	+	+			F7	Deferoxamine Mesylate	+	+	+	+			F7	Sodium Lactate 7%	+	+	+	+			F7	pH 9.5 + L-Tyrosine	+	-	+	-
F8	Thymine	+	+	-	+			F8	D-(+)-Glucose	+	+	+	+			F8	Sodium Lactate 8%	+	+	+	+			F8	pH 9.5 + L-Valine	+	-	+	-
F9	Thymidine	+	-	-	+			F9	N-Acetyl D-Glucosamine	+	+	+	+			F9	Sodium Lactate 9%	+	+	+	+			F9	pH 9.5 + Hydroxy_x005f_x0002_L-Proline	+	-	+	-
F10	Uracil	+	+	+	-			F10	Thymine	+	+	+	+			F10	Sodium Lactate 10%	+	+	+	+			F10	pH 9.5 + L-Ornithine	+	-	+	-
F11	Uridine	+	+	+	+			F11	Glutathione(reducedform)	+	+	+	+			F11	Sodium Lactate 11%	+	+	+	+			F11	pH 9.5 + L-Homoarginine	-	-	-	-
F12	Inosine	+	+	+	+			F12	Thymidine	+	+	+	+			F12	Sodium Lactate 12%	+	+	+	+			F12	pH 9.5 + L-Homoserine	+	-	+	-
G1	Xanthine	+	+	+	+			G1	Oxaloacetic Acid	+	+	+	+			G1	Sodium Phosphate pH 7 20mM	+	+	+	+			G1	pH 9.5 + Anthranilic acid	+	-	+	-
G2	Xanthosine	+	+	+	+			G2	D-Biotin	+	+	+	+			G2	Sodium Phosphate pH 7 50mM	+	+	+	+			G2	pH 9.5 + L-Norleucine	-	-	-	-
G3	Uric Acid	+	+	+	+			G3	Cyano-Cobalamine	+	+	+	+			G3	Sodium Phosphate pH 7 100mM	+	+	+	+			G3	pH 9.5 + L-Norvaline	+	-	+	-
G4	Alloxan	+	-	+	-			G4	p-Amino_x005f_x0002_Benzoic Acid	+	+	+	+			G4	Sodium Phosphate pH 7 200mM	+	+	+	+			G4	pH 9.5 + Agmatine	+	-	+	-
G5	Allantoin	+	+	+	+			G5	Folic Acid	+	+	+	+			G5	Sodium Benzoate pH 5.2 20mM	+	-	-	-			G5	pH 9.5 + Cadaverine	+	-	+	-
G6	Parabanic Acid	+	+	+	+			G6	Inosine + Thiamine	+	+	+	+			G6	Sodium Benzoate pH 5.2 50mM	+	-	-	-			G6	pH 9.5 + Putrescine	+	-	+	-
G7	D,L-α-Amino-N-Butyric Acid	+	+	-	+			G7	Thiamine	+	+	+	+			G7	Sodium Benzoate pH 5.2 100mM	-	-	-	-			G7	pH 9.5 + Histamine	+	-	+	-
G8	γ-Amino-N-Butyric Acid	+	+	+	+			G8	Thiamine Pyrophosphate	+	+	+	+			G8	Sodium Benzoate pH 5.2 200mM	-	-	-	-			G8	pH 9.5 + Phenylethylamine	-	-	-	-
G9	ε -Amino-N-Caproic Acid	+	+	-	+			G9	Riboflavin	+	+	+	+			G9	Ammonium sulfate pH8 10mM	+	+	+	+			G9	pH 9.5 + Tyramine	-	-	-	-
G10	D,L-α-Amino Caprylic Acid	+	+	+	+			G10	Pyrrolo -Quinoline Quinone	+	+	+	+			G10	Ammonium sulfate pH8 20mM	+	+	+	+			G10	pH 9.5 + Creatine	+	+	+	+
G11	δ-Amino-N-Valeric Acid	+	+	+	+			G11	Menadione	+	+	+	+			G11	Ammonium sulfate pH8 50mM	+	+	+	+			G11	pH 9.5 + Trimethylamine-N-oxide	+	-	+	-
G12	α-Amino-N-Valeric Acid	+	+	+	+			G12	Myo-Inositol	+	+	+	+			G12	Ammonium sulfate pH8 100mM	+	+	+	+			G12	pH 9.5 + Urea	+	+	+	+
H1	Ala-Asp	+	+	+	+			H1	Butyric Acid	+	+	+	+			H1	Sodium Nitrate 10mM	+	+	+	+			H1	X-Caprylate	+	+	+	+
H2	Ala-Gln	+	+	+	+			H2	D,L-α-Hydroxy-Butyric Acid	+	+	+	+			H2	Sodium Nitrate 20mM	+	+	+	+			H2	X-α-D-Glucoside	+	+	+	+
H3	Ala-Glu	+	+	+	+			H3	α-Ketobutyric Acid	+	+	+	+			H3	Sodium Nitrate 40mM	+	+	+	+			H3	X-β-D-Glucoside	+	+	+	+
H4	Ala-Gly	+	+	+	+			H4	Caprylic Acid	+	+	+	+			H4	Sodium Nitrate 60mM	+	+	+	+			H4	X-α-D-Galactoside	+	+	+	+
H5	Ala-His	+	+	+	+			H5	D,L-α-Lipoic Acid (oxidizedform)	+	+	+	+			H5	Sodium Nitrate 80mM	+	+	+	+			H5	X-β-D-Galactoside	+	+	+	+
H6	Ala-Leu	+	+	+	+			H6	D,L-Mevalonic Acid	+	+	+	+			H6	Sodium Nitrate 100mM	+	+	+	+			H6	X-α- D-Glucuronide	+	+	+	+
H7	Ala-Thr	+	+	+	+			H7	D,L-Carnitine	+	+	+	+			H7	Sodium Nitrite 10mM	+	+	+	+			H7	X-β- D-Glucuronide	+	+	+	+
H8	Gly-Asn	+	+	+	+			H8	Choline	+	+	+	+			H8	Sodium Nitrite 20mM	+	+	+	+			H8	X-β-D-Glucosaminide	+	+	+	+
H9	Gly-Gln	+	+	+	+			H9	Tween 20	+	+	+	+			H9	Sodium Nitrite 40mM	+	+	+	+			H9	X-β-D-Galactosaminide	+	+	+	+
H10	Gly-Glu	+	+	+	+			H10	Tween 40	+	+	+	+			H10	Sodium Nitrite 60mM	+	+	+	+			H10	X-α-D-Mannoside	+	+	+	+
H11	Gly-Met	+	+	+	+			H11	Tween 60	+	+	+	+			H11	Sodium Nitrite 80mM	+	+	+	+			H11	X-PO4	+	+	+	+
H12	Met-Ala	+	+	+	+			H12	Tween 80	+	+	+	+			H12	Sodium Nitrite 100mM	+	+	+	+			H12	X-SO4	+	+	+	+
