# Supplementary material for: Phenotypic and Genomic Difference among Four Botryosphaeria Pathogens in Chinese Hickory Trunk Canker
Source: J Fungi (Basel). 2023 Feb 4;9(2):204. doi: 10.3390/jof9020204 (PMC9963396; doi:10.3390/jof9020204)
Supplement: Supplementary file 1 [file jof-09-00204-s001.zip › Supplementary Table S2.xlsx]

## Sheet: Sheet1
Supplementary Table S2 Lists of Botryosphaeria dothidea (BDLA16–7) species-specific genes.
The comparative genomics analysis of B. dothidea species-specific genes were carried out via the NCBI-BLASTnN (gene VS genome, cut at ≥ 95% identity, with O hits).
437 B. dothidea specific protein coding genes (vs B. cortices BCTK16-35)	440 B. dothidea specific protein coding genes (vs B. fabicerciana BFLG18-2)	185 B. dothidea specific protein coding genes (vs B. qingyuanensis BQTK16-30)	143 B. dothidea (BDLA16-7) species-specific genes (vs the above three Botryosphaeria species)
jg10970	jg10970	jg10970	jg10970
jg9527	jg9527	jg9527	jg9527
jg10975	jg10975	jg10975	jg10975
jg9528	jg9528	jg9528	jg9528
jg8487	jg8487	jg8487	jg8487
jg10984	jg10984	jg10984	jg10984
jg10953	jg10953	jg10953	jg10953
jg10954	jg10954	jg10954	jg10954
jg1155	jg1155	jg1155	jg1155
jg10969	jg10969	jg10969	jg10969
jg187	jg187	jg187	jg187
jg10983	jg10983	jg10983	jg10983
jg11122	jg11122	jg11122	jg11122
jg1173	jg1173	jg1173	jg1173
jg1156	jg1156	jg1156	jg1156
jg1162	jg1162	jg1162	jg1162
jg11008	jg11008	jg11008	jg11008
jg10985	jg10985	jg10985	jg10985
jg188	jg188	jg188	jg188
jg10944	jg10944	jg10944	jg10944
jg6155	jg6155	jg6155	jg6155
jg2385	jg2385	jg2385	jg2385
jg1	jg1	jg1	jg1
jg8488	jg8488	jg8488	jg8488
jg6154	jg6154	jg6154	jg6154
jg10962	jg10962	jg10962	jg10962
jg3332	jg3332	jg3332	jg3332
jg10971	jg10971	jg10971	jg10971
jg1166	jg1166	jg1166	jg1166
jg10964	jg10964	jg10964	jg10964
jg11	jg11	jg11	jg11
jg189	jg189	jg189	jg189
jg11001	jg11001	jg11001	jg11001
jg10982	jg10982	jg10982	jg10982
jg3333	jg3333	jg3333	jg3333
jg10979	jg10979	jg10979	jg10979
jg1177	jg1177	jg1177	jg1177
jg12025	jg12025	jg12025	jg12025
jg3342	jg3342	jg3342	jg3342
jg10	jg10	jg10	jg10
jg11006	jg11006	jg11006	jg11006
jg2384	jg2384	jg2384	jg2384
jg12814	jg12814	jg12814	jg12814
jg8489	jg8489	jg8489	jg8489
jg6156	jg6156	jg6156	jg6156
jg8483	jg8483	jg8483	jg8483
jg10968	jg10968	jg10968	jg10968
jg10949	jg10949	jg10949	jg10949
jg8273	jg8273	jg8273	jg8273
jg1169	jg1169	jg1169	jg1169
jg10921	jg10921	jg10921	jg10921
jg1176	jg1176	jg1176	jg1176
jg2393	jg2393	jg2393	jg2393
jg10966	jg10966	jg10966	jg10966
jg3337	jg3337	jg3337	jg3337
jg5057	jg5057	jg5057	jg5057
jg10978	jg10978	jg10978	jg10978
jg10923	jg10923	jg10923	jg10923
jg11007	jg11007	jg11007	jg11007
jg11011	jg11011	jg11011	jg11011
jg2401	jg2401	jg2401	jg2401
jg2686	jg2686	jg2686	jg2686
jg10956	jg10956	jg10956	jg10956
jg3339	jg3339	jg3339	jg3339
jg10942	jg10942	jg10942	jg10942
jg5027	jg5027	jg5027	jg5027
jg3329	jg3329	jg3329	jg3329
jg11005	jg11005	jg11005	jg11005
jg10993	jg10993	jg10993	jg10993
jg1172	jg1172	jg1172	jg1172
jg1158	jg1158	jg1158	jg1158
jg3327	jg3327	jg3327	jg3327
jg11665	jg11665	jg11665	jg11665
jg10981	jg10981	jg10981	jg10981
jg9391	jg9391	jg9391	jg9391
jg8490	jg8490	jg8490	jg8490
jg10951	jg10951	jg10951	jg10951
jg10959	jg10959	jg10959	jg10959
jg1170	jg1170	jg1170	jg1170
jg8477	jg8477	jg8477	jg8477
jg12813	jg12813	jg12813	jg12813
jg2387	jg2387	jg2387	jg2387
jg3341	jg3341	jg3341	jg3341
jg10952	jg10952	jg10952	jg10952
jg1167	jg1167	jg1167	jg1167
jg10977	jg10977	jg10977	jg10977
jg1178	jg1178	jg1178	jg1178
jg10922	jg10922	jg10922	jg10922
jg8479	jg8479	jg8479	jg8479
jg10963	jg10963	jg10963	jg10963
jg6153	jg6153	jg6153	jg6153
jg10976	jg10976	jg10976	jg10976
jg10967	jg10967	jg10967	jg10967
jg10974	jg10974	jg10974	jg10974
jg12815	jg12815	jg12815	jg12815
jg10988	jg10988	jg10988	jg10988
jg1168	jg1168	jg1168	jg1168
jg5165	jg5165	jg5165	jg5165
jg11013	jg11013	jg11013	jg11013
jg10948	jg10948	jg10948	jg10948
jg8478	jg8478	jg8478	jg8478
jg10973	jg10973	jg10973	jg10973
jg1157	jg1157	jg1157	jg1157
jg11010	jg11010	jg11010	jg11010
jg3338	jg3338	jg3338	jg3338
jg8480	jg8480	jg8480	jg8480
jg10960	jg10960	jg10960	jg10960
jg10986	jg10986	jg10986	jg10986
jg10987	jg10987	jg10987	jg10987
jg2390	jg2390	jg2390	jg2390
jg2399	jg2399	jg2399	jg2399
jg11004	jg11004	jg11004	jg11004
jg11669	jg11669	jg11669	jg11669
jg3331	jg3331	jg3331	jg3331
jg10998	jg10998	jg10998	jg10998
jg2386	jg2386	jg2386	jg2386
jg10950	jg10950	jg10950	jg10950
jg1154	jg1154	jg1154	jg1154
jg2687	jg2687	jg2687	jg2687
jg1171	jg1171	jg1171	jg1171
jg12	jg12	jg12	jg12
jg3336	jg3336	jg3336	jg3336
jg10958	jg10958	jg10958	jg10958
jg11000	jg11000	jg11000	jg11000
jg9394	jg9394	jg9394	jg9394
jg185	jg185	jg185	jg185
jg9378	jg9378	jg9378	jg9378
jg186	jg186	jg186	jg186
jg2400	jg2400	jg2400	jg2400
jg9377	jg9377	jg9377	jg9377
jg10957	jg10957	jg10957	jg10957
jg1163	jg1163	jg1163	jg1163
jg10945	jg10945	jg10945	jg10945
jg10919	jg10919	jg10919	jg10919
jg10947	jg10947	jg10947	jg10947
jg3330	jg3330	jg3330	jg3330
jg10995	jg10995	jg10995	jg10995
jg3335	jg3335	jg3335	jg3335
jg10996	jg10996	jg10996	jg10996
jg6152	jg6152	jg6152	jg6152
jg9392	jg9392	jg9392	jg9392
jg10965	jg10965	jg10965	jg10965
jg11009	jg11009	jg11009	jg11009
jg3334	jg3334	jg5189
jg10999	jg10999	jg5
jg1216	jg1216	jg2685
jg8397	jg8397	jg8024
jg12649	jg12649	jg3325
jg9395	jg9395	jg1161
jg208	jg208	jg10972
jg217	jg217	jg9393
jg10940	jg10940	jg11771
jg9988	jg9988	jg195
jg9387	jg9387	jg10961
jg10043	jg10043	jg11002
jg6140	jg6140	jg12696
jg4537	jg4537	jg3340
jg1310	jg1310	jg3573
jg6068	jg6068	jg9221
jg10941	jg10941	jg9925
jg12024	jg12024	jg4757
jg11184	jg11184	jg2388
jg9998	jg9998	jg1160
jg7446	jg7446	jg9390
jg108	jg108	jg12213
jg10355	jg10355	jg1175
jg1179	jg1179	jg1174
jg311	jg311	jg1164
jg9563	jg9563	jg2396
jg8577	jg8577	jg7316
jg3600	jg3600	jg9379
jg1728	jg1728	jg11003
jg2850	jg2850	jg2391
jg8362	jg8362	jg2392
jg10918	jg10918	jg9389
jg11645	jg11645	jg10917
jg6692	jg6692	jg9383
jg2369	jg2369	jg1165
jg11061	jg11061	jg9926
jg6193	jg6193	jg2024
jg204	jg204	jg2348
jg12157	jg12157	jg4
jg5188	jg5188	jg2025
jg9402	jg9402	jg9384
jg968	jg968	jg10916
jg209	jg209
jg3777	jg3777
jg11229	jg11229
jg386	jg386
jg8274	jg8274
jg6143	jg6143
jg4205	jg4205
jg6249	jg6249
jg6159	jg6159
jg6253	jg6253
jg8	jg8
jg4536	jg4536
jg12044	jg12044
jg11195	jg11195
jg10354	jg10354
jg5172	jg5172
jg1303	jg1303
jg10939	jg10939
jg11155	jg11155
jg569	jg569
jg8576	jg8576
jg9281	jg9281
jg9018	jg9018
jg9799	jg9799
jg12023	jg12023
jg160	jg160
jg2699	jg2699
jg7645	jg7645
jg420	jg420
jg10991	jg10991
jg2372	jg2372
jg7164	jg7164
jg6145	jg6145
jg4981	jg4981
jg2166	jg2166
jg6395	jg6395
jg11268	jg11268
jg11230	jg11230
jg12045	jg12045
jg11048	jg11048
jg1302	jg1302
jg8111	jg8111
jg12026	jg12026
jg8272	jg8272
jg6398	jg6398
jg11512	jg11512
jg1184	jg1184
jg1142	jg1142
jg8476	jg8476
jg2579	jg2579
jg5170	jg5170
jg11156	jg11156
jg207	jg207
jg10990	jg10990
jg5171	jg5171
jg9502	jg9502
jg262	jg262
jg211	jg211
jg3519	jg3519
jg4204	jg4204
jg9274	jg9274
jg10920	jg10920
jg2347	jg2347
jg8451	jg8451
jg96	jg96
jg3576	jg3576
jg1241	jg1241
jg4980	jg4980
jg4979	jg4979
jg1141	jg1141
jg7437	jg7437
jg11015	jg11015
jg7683	jg7683
jg12710	jg12710
jg7166	jg7166
jg210	jg210
jg6186	jg6186
jg12042	jg12042
jg11537	jg11537
jg12029	jg12029
jg12043	jg12043
jg8484	jg8484
jg165	jg165
jg3517	jg3517
jg2292	jg2292
jg12046	jg12046
jg9970	jg9970
jg6133	jg6133
jg11016	jg11016
jg12041	jg12041
jg6158	jg6158
jg11243	jg11243
jg9375	jg9375
jg6473	jg6473
jg3518	jg3518
jg12212	jg12212
jg11051	jg11051
jg153	jg153
jg8449	jg8449
jg6254	jg6254
jg9	jg9
jg1143	jg1143
jg6992	jg6992
jg5820	jg5820
jg5277	jg5277
jg10877	jg10877
jg9275	jg9275
jg8442	jg8442
jg7436	jg7436
jg3474	jg3474
jg10436	jg10436
jg7435	jg7435
jg2098	jg2098
jg8322	jg8322
jg1215	jg1215
jg3475	jg3475
jg49	jg49
jg6184	jg6184
jg48	jg48
jg133	jg133
jg2499	jg2499
jg130	jg130
jg12047	jg12047
jg9554	jg9554
jg4982	jg4982
jg905	jg905
jg120	jg120
jg10353	jg10353
jg8445	jg8445
jg2351	jg2351
jg1053	jg1053
jg7314	jg7314
jg5093	jg5093
jg2371	jg2371
jg8441	jg8441
jg2373	jg2373
jg2457	jg2457
jg2349	jg2349
jg5169	jg5169
jg136	jg136
jg11697	jg11697
jg8575	jg8575
jg12160	jg12160
jg6401	jg6401
jg5059	jg5059
jg2350	jg2350
jg151	jg151
jg8450	jg8450
jg6993	jg6993
jg3601	jg3601
jg2402	jg2402
jg5168	jg5168
jg5058	jg5058
jg213	jg213
jg6014	jg6014
jg5953	jg5953
jg939	jg939
jg3554	jg3554
jg6991	jg6991
jg419	jg419
jg1304	jg1304
jg2368	jg2368
jg3267	jg3267
jg9245	jg9245
jg2163	jg2163
jg7524	jg7524
jg2099	jg2099
jg9329	jg9329
jg2341	jg2341
jg9376	jg9376
jg3268	jg3268
jg6134	jg6134
jg205	jg205
jg6150	jg6150
jg6821	jg6821
jg6151	jg6151
jg8447	jg8447
jg5198	jg5198
jg107	jg107
jg128	jg128
jg904	jg904
jg2316	jg2316
jg3774	jg3774
jg10044	jg10044
jg12027	jg12027
jg6142	jg6142
jg7	jg7
jg7111	jg7111
jg6149	jg6149
jg10747	jg10747
jg9408	jg9408
jg6791	jg6791
jg10352	jg10352
jg6650	jg6650
jg6147	jg6147
jg12022	jg12022
jg106	jg106
jg7433	jg7433
jg1078	jg1078
jg8443	jg8443
jg1871	jg1871
jg2370	jg2370
jg570	jg570
jg206	jg206
jg12030	jg12030
jg1259	jg1259
jg11012	jg11012
jg2367	jg2367
jg8491	jg8491
jg129	jg129
jg5976	jg5976
jg7422	jg7422
jg8446	jg8446
jg8440	jg8440
jg5977	jg5977
jg200	jg200
jg214	jg214
jg168	jg168
jg10994	jg10994
jg9244	jg9244
jg8448	jg8448
jg1219	jg1219
jg95	jg95
jg12150	jg12150
jg6146	jg6146
jg10992	jg10992
jg6148	jg6148
jg6141	jg6141
jg8469	jg8469
jg11138	jg11138
jg9396	jg9396
jg94	jg94
jg10351	jg10351
jg215	jg215
jg6649	jg6649
jg6144	jg6144
jg7112	jg7112
jg8444	jg8444
jg1118	jg3325
jg138	jg9399
jg139	jg9393
jg7793	jg1855
jg1233	jg1049
jg5189	jg5199
jg7052	jg12677
jg5	jg3
jg9055	jg8482
jg7053	jg12068
jg11215	jg4717
jg2685	jg11017
jg11216	jg3328
jg9054	jg9397
	jg1165
	jg2394
	jg2395
